# Supplementary material for: Light-activated Frizzled7 reveals a permissive role of non-canonical wnt signaling in mesendoderm cell migration
Source: eLife. 2019 Jan 16;8:e42093. doi: 10.7554/eLife.42093 (PMC6365057; doi:10.7554/eLife.42093)
Supplement: Figure 1—source data 1. [file elife-42093-fig1-data1.xlsx]

## Sheet: In situ data
This dataset analyses the prechordal plate phenotypes of MZfz7a/b embyros compared to WT, by measuring the axes of hgg (hatching glang gene) expression and ist distance to the anterior border of the notochord (nc) as labelled by notail (ntl expression)
	Aspect Ratio			ppl-nc Distance (um)
	wt	MZfz7a/b		wt	MZfz7a/b
Replicate 1	0.629723	1.08	Replicate 1	287.319	303.384
	0.657462	1.216		326.733	258.124
	0.755858	1.273		271.448	205.103
	0.588928	1.635		271.889	184.986
	0.634921	1.229		312.363	141.917
	0.619963	1.774		242.424	168.799
	0.685401	1.439		292.846	271.916
	0.669344	1.205		310.15	228.762
	0.763359	1.263		176.217	233.38
	0.730994	1.151		295.884	165.606
	0.75815			180.445
	0.693001
	0.761615
	0.694444		Replicate 2	340.723	255.241
	0.726216			299.851	181.413
	0.616523			280.356	275.134
	0.694444			304.189	100.617
				153.132	143.08
Replicate 2	0.730994	1.328		274.16	113.819
	0.647668	1.112		296.788	178.435
	0.790514	1.492		270.974
	0.608643	1.106		268.775
	0.664894	1.14		280.184
	0.87108	1.34		282.004
	0.616143	1.089
	0.530223
	0.744048
	0.607903
	0.746269
	0.606796
	0.753012
	0.705219
	0.684463
	0.709723
	0.788644
	0.689655
	0.700771
	0.625391

## Sheet: Cell tracking data
This data set shows the analysis of ppl movement on cell level. It compares MZfz7a/b and wt embryos.
The local correlation is computed from 8 bins (50 by 50um at the leading edge of the ppl) from 3 embryos per genotype
													vetegal to animal pole velocity (um/min)
		Local correlation
										Time (mins)	wt	wt	wt	wt	MZfz7a/b	MZfz7a/b	MZfz7a/b
Time (mins)	mean	s.e.m	N	mean	s.e.m	N				8	4.256	1.311	4.728	1.492	6.817	1.997	-0.859
94	-0.3263	0.0772	24	-0.6252	0.0575	24				12	3.044	1.602	4.448	3.393	5.968	2.205	0.229
97	-0.6463	0.048	24	-0.688	0.03	24				16	3.338	2.029	4.586	3.088	4.473	2.255	1.005
100	-0.6923	0.0523	24	-0.461	0.1192	24				20	3.874	1.664	4.688	2.379	5.409	2.246	1.52
104	-0.6229	0.0339	24	-0.1204	0.1591	24				24	3.211	1.463	5.432	2.538	5.356	1.435	1.287
107	-0.6002	0.0733	24	-0.3327	0.0993	24				28	3.426	1.95	5.21	2.487	3.963	1.592	0.5
111	-0.5633	0.0551	24	-0.1841	0.1047	24				33	3.141	2.504	5.2	2.615	4.96	1.112	-0.212
114	-0.5148	0.0571	24	-0.2771	0.0694	24				37	2.493	2.552	4.558	3.491	5.198	0.954	-0.391
117	-0.4989	0.083	24	-0.3838	0.0668	24				41	1.658	2.155	4.206	3.139	4.815	0.764	0.336
121	-0.4131	0.1037	24	-0.0641	0.0762	24				45	1.56	1.833	4.45	2.624	3.657	0.89	0.376
124	-0.1958	0.135	24	-0.0509	0.0615	24				49	1.876	1.459	4.63	2.981	3.724	1.408	-0.578
128	0.1483	0.1602	24	0.1507	0.0939	24				53	2.657	1.788	5.2	0.901	2.942	2.605	-1.179
131	0.39	0.2172	24	0.2546	0.071	24				57	1.814	2.292	5.383	1.782	2.28	2.112	-1.108
134	0.4215	0.1765	24	0.046	0.0886	24				61	1.438	2.423	5.011	1.714	3.226	1.576	-1.409
138	0.3608	0.2277	24	0.4405	0.0855	24				65	1.489	2.097	4.855	1.892	3.478	1.034	-1.568
141	0.3775	0.2425	24	0.471	0.0845	24				69	2.905	2.317	4.719	1.355	2.662	1.242	-1.873
145	0.4964	0.1983	24	0.8945	0.021	24				73	3.031	2.673	4.067	2.267	0.375	2.101	-1.846
148	0.3341	0.2735	24	0.4461	0.0824	24				77	2.599	2.609	3.466	1.223	-0.161	2.156	-2.108
151	0.5025	0.172	24	0.6272	0.0289	24				81	3.308	2.479	4.108	0.539	0.013	0.774	-2.759
155	0.4701	0.2141	24	0.7949	0.0266	24				85	3.881	2.218	4.137	0.069	1.289	-0.051	-4.21
158	0.4998	0.1387	24	0.872	0.0179	24				89	3.971	2.87	3.946	0.341	2.07	1.201	-4.309
162	0.6873	0.1696	24	0.8864	0.0119	24				94	1.991	3.033	4.216	0.906	0.319	0.961	-4.553
165	0.8653	0.0608	24	0.8444	0.0195	24				98	3.193	3.05	5.393	0.673	0.58	1.167	-5.161
168	0.9643	0.0138	24	0.9341	0.0083	24				102	5.143	2.82	5.111	0.114	0.63	0.788	-3.849
172	0.894	0.0302	24	0.9209	0.0118	24				106	3.532	2.019	4.87	0.528	1.7	0.399	-4.013
175	0.8755	0.0327	24	0.9143	0.0104	24				110	3.479	1.941	4.268	0.126	-0.073	0.324	-4.141
179	0.912	0.0482	24	0.6874	0.0534	24				114	3.19	2.211	3.526	0.787	0.408	0.267	-3.113
182	0.9114	0.0871	24	0.7844	0.0391	24				118	4.405	2.174	4.264	-0.117	0.112	-0.09	-2.112
185	0.9361	0.0204	24	0.9092	0.0153	24				122	4.401	2.564	4.823	-0.604	-0.473	0.362	-2.156
189	0.9216	0.0241	24	0.8051	0.0321	24				126	4.214	2.366	3.121	-0.899	-1.351	0.146	-1.732
192	0.9421	0.0177	24	0.8769	0.0202	24				130	4.968	2.246	3.079	-0.415	-2.181	0.271	-2.344
196	0.9306	0.0438	24	0.8668	0.0278	24				134	4.268	2.542	3.846	-0.567	-2.077	-0.795	-1.106
199	0.6574	0.154	24	0.9224	0.0153	24				138	5.824	3.365	4.039	0.141	-2.084	0.005	-0.558
										142	6.404	4.08	3.014	0.28	-1.165	-0.214	-2.182
										146	6.122	3.788	3.227	-0.759	-1.666	-0.762	-1.614
										150	6.62	2.515	3.018	-0.941	-2.422	-0.817	-1.64
										155	5.295	2.618	2.516	0.618	-3.289	-0.474	-1.005
										159	5.297	2.794	2.214	0.414	-3.523	-0.689	-1.298
										163	7.511	2.057	2.206	0.453	-4.087	-0.723	-1.097
										167	6.994	2.049	2.536	1.23	-4.177	-1.251	-1.76
										171	5.349	2.27	1.89	0.963	-4.991	-0.44	-1.391
										175	5.355	2.273	2.036	0.568	-3.899	-0.407	-1.516
										179	5.347	2.686	2.085	0.676	-3.673	-1.224	-2.181
										183	4.386	2.805	1.714	0.939	-4.858	-1.233	-1.175
										187	5.396	2.655		1.544	-3.635	-0.605	-0.584
										191	5.612	1.633		1.879	-5.974	-0.701	-0.714
										195	4.736	2.044			-7.377	-0.962	-0.637
										199	5.081	2.723			-5.728	-1.041	-0.451
										203	6.092	1.709			-3.518	-1.934	-0.52

## Sheet: supplement 1 - dorsal
These data sets show the lenght and width of the notochord (nc, based on ntl expression) and the width of the paraxial mesoderm(based on papc expression) at the end of gastrulation (bud stage, 10hpf)
	nc L (um)			ncW (um)			papc W (um)
	wt	MZfz7a/b		wt	MZfz7a/b		wt	MZfz7a/b
Replicate 1	475	307		68	117		108	232
	523	302		51	135		170	218
	530	331		42	103		142	218
	477	318		58	144		159	221
	389	308		59	122		169	177
	456	315		48	131		126	233
	462	304		67	144		128	206
	596	348		52	142		122	222
	469	299		50	155		189	221
	506	296		69	181		147	191
	513	316		69	113		172	180
	526	288		64	134		122	225
	549	341		62	176		154	197
	548	310		57	151		128	195
	506	386		67	120		134	252
	488	342		64	161		169	244
	501	284		74	128		139	176
	508	304		68	110		202	203
	489	308		40	123		119	208
	559	309		41	122		135	193
	539			59			129
	536			63			116
Replicate 2	446	314		53	126		162	211
	425	238		36	269		134	204
	549	322		46	148		122	157
	547	297		46	112		160	205
	548	303		83	150		152	194
	466	308		40	125		129	231
	476	271		83	155		145	186
	458	341		64	163		156	206
	557	348		44	140		158	222
	500	296		55	151		167	180
	567	332		55	115		139	232
	543	309		68	162		120	210
	518	315		60	126		141	172
	417	297		55	114		123	195
	483	365		65	157		150	242
	452	336		38	128		114	215
	504	328		26	106		119	213
	535	299		79	168		173	190
	481	295		61	158		114	226
	498	291		70	107		154	176
	493	376		45	108		154	197
	491	302		62	111		152
	529			59			143
	530			59			145
	499			55			139
	506			55			176
Replicate 3	499	298		53	101		148	194
	543	280		48	137		145	192
	497	317		63	120		200	215
	469	289		79	110		171	159
	504	302		58	136		168	186
	486	318		52	131		141	209
	598	275		59	120		162	215
	528	278		67	132		162	195
	572	317		56	140		120	164
	532	278		66	124		131	222
	480	318		61	126		173	223
	571	280		49	127		184	198
	518	291		59	139		160	198
	512	261		70	117		158	209
	460	315		46	119		149	186
	508	294		61	129		125	172
	516	279		70	108		138	201
	485	338		50	111		126	198
	499	275		68	107		130	255
	484	272		64	141		153	197
	498	274		56	139		142	155
	526			57			144	184
	587			50			140
	566			67			131
	564			70			167
	526			60			138
	597			68			137
	580			64			168
	578			62			168
	565			65			123
