# Supplementary material for: Light-activated Frizzled7 reveals a permissive role of non-canonical wnt signaling in mesendoderm cell migration
Source: eLife. 2019 Jan 16;8:e42093. doi: 10.7554/eLife.42093 (PMC6365057; doi:10.7554/eLife.42093)
Supplement: Figure 2—source data 1. [file elife-42093-fig2-data1.xlsx]

## Sheet: Sheet1
These data sets show the correlation of transplanted cells to host cells in wither homo- or heterotypic transplantation experiments
The measure is an order parameter from 1 (perfect correlation) to -1 (exact other direction)
The values are average of a 50 by 50um bin at the leading edge of the ppl during mid and late gastrulation
	wt hosts					MZfz7a/b hosts
	wt donors		MZfz7a/b donors			wt donors		MZfz7a/b donors
sample 1	0.978529	sample 1	0.7835		sample 1	0.602615	sample 1	0.363311
	0.909889		0.7345			0.408433		0.499047
	0.943294		0.578381			0.579385		0.630118
	0.948353		0.729			0.61505		0.476865
	0.9554		0.764889			0.548261		0.765
	0.958588		0.7708			0.6162		0.634122
	0.949857		0.788316			0.808231		0.627814
sample 2	0.796225	sample 2	0.82336			0.459233		0.704944
	0.89245		0.670483			0.4872		0.748933
	0.814575		0.830567			0.601233		0.718775
	0.911125		0.523701			0.564567		0.903357
	0.728487		0.72334			0.594433		0.826381
sample 3	0.941429		0.190067		sample 2	0.7707	sample 2	0.782167
	0.88	sample 3	0.802846			0.71075		0.706267
	0.626571		0.596346			0.726548		0.456944
	0.735857		0.738962			0.203357		0.431689
	0.764571		0.652731			0.396069		0.482206
	0.942143		0.514958			0.290963		0.6085
	0.960857		0.534833			0.557942		0.627026
	0.867571		0.685846			0.7829		0.530344
	0.889857		0.7646			0.00448889		0.698375
	0.889		0.553467			0.505765		0.664721
			0.481882			0.169352		0.479027
			0.4285			0.319722	sample 3	0.658769
			0.403		sample 3	0.417159		0.658146
			0.518524			0.457635		0.626949
			0.733			0.506085		0.511291
			0.844346			0.421891		0.4273
			0.830269			0.635475		0.582937
			0.826846			0.487814		0.507042
			0.746961			0.153478		0.481546
			0.491308			0.375576		0.454582
			0.780308			0.365724		0.216755
			0.770654					0.40008
			0.86108					0.317615
			0.75284					0.112698
								0.343
								0.740067
								0.592163
								0.743594
								0.68721
								0.738939
								0.689447
								0.459833
