# Supplementary material for: Light-activated Frizzled7 reveals a permissive role of non-canonical wnt signaling in mesendoderm cell migration
Source: eLife. 2019 Jan 16;8:e42093. doi: 10.7554/eLife.42093 (PMC6365057; doi:10.7554/eLife.42093)
Supplement: Figure 3—source data 1. [file elife-42093-fig3-data1.xlsx]

## Sheet: in vitro protrusion data
These data show the fraction of cells at the margin of a cell cluster after 4 hours in cell culture that display lamellipodia-like protrusions
	wt		MZfz7a/b
Replicate 1	0.43	Replicate 1	0.33
	0.52		0.33
	0.63		0.23
	0.5	Replciate 2	0.48
	0.54		0.5
Replicate 2	0.45		0.1
	0.53		0.18
	0.5		0.13
	0.62	Replicate 3	0.03
	0.52		0.07
Replicate 3	0.75		0.22
	0.48		0.32
	0.56		0.27
	0.56		0.28
	0.48		0.52
	0.6

## Sheet: in vivo protrusion data
These data sets show the number and orientation of protrusions formed by homotypically transplanted cells of either wt or mutant background
The metric is average number of protrusions per cell per minute
The orientation is measured in degrees from the animal pole of the embryo. The values of single protrusions are shown
	Number										Orientation
	Lamellipodia	Filopodia	Blebs		Lamellipodia	Filopodia	Blebs				Lamellipodia		Filopodia		Blebs
	wt	wt	wt		MZfz7a/b	MZfz7a/b	MZfz7a/b				wt	MZfz7a/b	wt	MZfz7a/b	wt	MZfz7a/b
sample 1	0.43	0.41	0.05	sample 1	0.13	0.57	0.07				352	72	345	36	148	137
	0.39	0.73	0		0.12	0.45	0.02				356	39	35	121	319	180
	0.28	0.47	0.03		0.17	0.92	0.12				26	240	96	43	220	26
	0.32	0.42	0.04	sample 2	0.14	0.76	0.16				11	10	90	172	290	156
sample 2	0.36	0.16	0.03		0.24	0.64	0.52				12	352	145	167	256	112
	0.24	0.36	0.03		0.23	0.56	0.4				260	52	220	140	179	44
	0.29	0.37	0.05	sample 3	0.1	0.5	0.23				351	79	304	168	256	79
	0.35	0.92	0.05		0.09	0.42	0.13				40	43	327	91	233	130
sample 3	0.38	0.75	0.02		0.14	0.27	0.23				31	95	304	70	206	150
	0.31	0.64	0.02	sample 4	0.11	0.36	0.23				302	36	86	31	30	57
	0.33	0.58	0.13		0.21	0.71	0.51				43	17	180	180	245	167
sample 4	0.24	0.54	0.09	sample 5	0.05	0.39	0.09				4	344	270	144	53	75
	0.29	0.31	0.02		0.17	0.41	0.19				34	347	320	178	135	57
	0.51	0.61	0.13	sample 6	0.06	0.12	0.17				3	15	267	72	122	49
	0.24	0.36	0.01		0.21	0.28	0.18				43	358	167	26	23	141
											39	20	250	180	104	65
											323	24	275	171	78	117
											2	46	3	44	310	54
											5	281	80	82	8	12
											51	316	244	25	281	27
											346	142	47	38	302	168
											17	237	340	45	184	45
											347	122	95	122	87	96
											24	210	76	43	344	66
											50	19	226	63	288	130
											359	156	74	44	133	2
											349	23	110	127	114	17
											24	8	120	64	317	83
											47	19	156	21	357	24
											36	274	290	88	210	109
											338	283	236	110	205	18
											26	305	40	32	104	36
											348	270	180	44	125	8
											3	270	123	45	142	38
											356	4	346	22	100	34
											101	22	335	44	304	66
											15	15	93	64	3	72
											28	36	290	97	113	4
											6	345	277	67	172	11
											338	16	237	37	153	25
											279	4	179	14	178	268
											148	300	163	28	320	347
											353	93	12	24	103	342
											351	309	19	73	220	303
											52	285	33	51		347
											19	18	288	101		181
											51	36	306	15		192
											18	30	72	85		291
											330	42	196	148		242
											240		15	113		283
											30		270	0		326
											316		305	65		335
											20		162	135		295
											90		265	156		355
											321		92	17		342
											216		175	53		356
											12		220	12		343
											358		95	167		182
											58		125	17		345
											344		210	9		351
											346		234	0		328
											327		9	56		188
											33		58	4		206
											40		352	8		313
											337		250	180		185
											23		28	47		238
											343		16	68		302
											43		182	130		314
											55		172	12		187
											310		35	89		347
											37		232	167		188
											32		279	43		351
											310		96	128		306
											8		287	27		289
											352		344	50		339
											340		148	354		333
											60		316	295		215
											11		285	272		268
											5		258	270		336
											12		320	295		288
											220		0	310		303
											33		22	265		285
											8		57	272		266
											288		8	250		258
											9		31	185
											295		252	270
											344		277	254
											14		254	244
											344		73	223
											344		102	228
											350		106	268
											268		270	182
											26		303	343
											342		70	300
											20		79	283
											344		202	241
											322		166	289
											328		305	204
											270		294	261
											280		271	268
											42		93	240
											312		230	218
											315		88	245
											281		264	192
											32		41	208
											330		23	290
											332		6	253
											11		32	313
											25		11	202
											347		198	330
											287		351	348
											316		161	291
											335		144	287
											25		62	268
											60		153	321
											351		92	335
											55		280	351
											245		320	343
											322		270	340
											328		357	285
											32		352	334
											64		340	187
											24		268	323
											8		6	297
											317		264	321
											348		248	306
											345		248	211
											326		209	283
											1		194	357
											47		126	354
											354		105	186
											2		270	326
											353		356	182
											5			344
											343			348
											348			334
											330			314
											10			287
											346
											342
											245
											17
											48
											9
											22
											35
											19
											336
											200
											350
											18
