# Supplementary material for: Light-activated Frizzled7 reveals a permissive role of non-canonical wnt signaling in mesendoderm cell migration
Source: eLife. 2019 Jan 16;8:e42093. doi: 10.7554/eLife.42093 (PMC6365057; doi:10.7554/eLife.42093)
Supplement: Figure 4—source data 1. [file elife-42093-fig4-data1.xlsx]

## Sheet: Opto-Fz7 localization
These data shows the fluorescence intensity of the Opto-Fz7-mcherry signal at the plasma membrane normalized to the signal of the cytosol in either light or dark conditions
dark	light
3.4837	2.04673
2.78925	1.88576
2.80324	1.84189
2.76331	1.74482
2.30556	1.70478
4.3839	1.68147
4.14601	3.84375
3.91595	3.08273
3.67165	2.98047
3.9708	2.8349
3.71011	2.73079
3.5755	2.50691
3.47151	2.41846
3.03989	4.17913
4.12674	3.6859
3.53993	3.19267
3.28125	2.98967
3.02517	2.88691
2.83594	2.60984
2.58854	2.4093
3.14067	2.3767
2.59295	2.30371
2.5755	2.30371
2.3515	2.286
2.06659	2.35095
3.86547	2.31933
3.50042	2.07995
3.08057	2.01445
3.01884	1.96251
3.8531	1.95348
2.6485	1.81572
2.3921	2.65167
2.19765	2.34833
1.97863	2.34663
1.73717	2.24097
1.68963	2.21541
1.45673	2.02454
	1.98364
	1.91547
	1.82345

## Sheet: in vitro cell cluster positions
These data show the localization of explants in cell culture before or after Opto-Fz7 activation as Y-position normalized to the time point of light activation
Time (min)
3.5	0	0	0	0	0	0	0	0	0	0	0	0	0	0	0
7	0.2	-4.386	1.636	2.466	-0.303	-0.915	-0.692	-3.544	0.55	-7.523	0.606	-1.019	3.361	-0.887	6.133
10.5	-0.939	-4.752	2.742	4.195	-2.217	-4.59	0.846	-2.618	-0.032	-11.38	-2.876	-0.665	7.269	-0.849	12.191
14	-2.774	-5.34	5.239	7.778	-1.104	-6.039	-3.018	-0.729	-0.679	-20.606	-4.428	-1.02	8.183	0.065	13.366
17.5	-3.06	-5.828	7.467	0.904	-1.972	-6.326	-1.631	-2.816	-1.101	-24.672	-1.47	0.489	7.791	-1.044	13.515
21	-4.444	-6.33	6.493	2.212	0.224	-10.56	-6.558	-4.886	-3.168	-14.511	-0.12	0.881	7.355	-2.875	14.372
24.5	-4.247	-5.56	4.339	4.222	5.713	-11.669	-7.232	-1.601	-3.652	-2.538	-0.297	2.6	7.984	-5.97	14.64
28	-6.936	-5.435	5.329	4.173	6.815	-15.244	-8.953	-1.49	-6.363	-0.257	-0.834	1.744	7.37	-4.81	15.618
31.5	-15.807	-3.69	4.546	6.266	-2.273	-25.754	-15.279	-0.003	-5.099	0.459	-9.928	-1.184	4.851	-8.065	9.988	Timepoint of light activation
35	-16.266	-1.022	2.891	5.704	-2.482	-24.385	-12.896	0.081	-4.935	3.226	-7.373	2.581	5.528	-9.191	11.536
38.5	-15.299	0.168	5.354	4.756	-7.753	-22.672	-12.07	-5.006	-5.644	-0.858	-7.025	-1.198	6.269	-9.198	13.248
42	-18.742	1.654	5.943	3.602	-8.1	-22.616	-12.924	-5.387	-6.305	-6.628	-9.492	1.066	5.528	-9.966	10.962
45.5	-19.455	2.7	4.89	3.682	-3.022	-24.266	-11.256	-6.467	-8.101	-9.374	-9.928	-2.358	-1.06	-9.119	12.371
49	-17.727	0.995	3.667	1.727	-1.341	-24.63	-12.89	-4.486	-8.376	-8.911	-7.373	-2.515	-1.942	-9.335	12.417
52.5	-17.463	-0.769	3.312	0.551	0.342	-27.615	-11.379	-2.891	-7.244	-9.13	-7.025	-0.796	-1.288	-10.43	12.023
56	-17.862	-0.326	2.225	-1.166	-0.911	-30.825	-9.533	-2.037	-8.117	-9.399	-9.492	0.147	-0.731	-10.563	8.935
59.5	-18.656	-1.172	1.404	-1.59	-0.738	-33.501	-11.565	-5.326	-9.844	-13.232	-5.946	4.194	4.578	-10.402	8.844
63	-18.476	-1.17	2.928	-1.194	-2.157	-37.303	-11.682	-7.574	-9.882	-16.568	-7.965	6.123	5.235	-11.203	10.137
66.5	-15.031	-2.27	1.788	-1.706	-0.442	-35.763	-12.813	-8.64	-8.93	-15.885	-6.682	0.943	2.547	-10.979	9.417
70	-11.01	-3.617	2.079	-2.773	-0.293	-36.052	-14.518	-8.114	-9.374	-17.483	-1.922	-0.504	2.232	-11.193	8.755
73.5	-11.303	-2.579	0.969	-2.909	-2.272	-35.324	-15.769	-6.166	-7.126	-15.122	-0.334	-1.69	2.278	-10.691	10.881
77	-13.227	-3.051	1.498	-5.7	3.234	-38.055	-13.838	-4.186	-7.046	-16.262	1.795	-2.415	2.524	-9.275	14.426
80.5	-15.321	-1.834	2.154	-5.196	4.288	-38.222	-13.458	-4.292	-8.403	-16.752	-2.345	-1.574	0.174	-9.536	14.089
84	-18.957	-0.469	2.882	-6.512	5.027	-33.515	-11.094	-3.91	-8.186	-17.173	-0.312	-3.107	-2.007	-8.347	14.974
87.5	-18.323	0.909	1.986	-5.046	4.82	-35.579	-14.609	-1.607	-8.429	-19.805	2.995	-2.403	0.336	-10.209	18.013
91	-21.429	1.587	1.778	-6.807	2.266	-36.704	-12.752	-1.003	-6.275	-23.87	3.962	-3.719	0.395	-10.372	16.334
94.5	-22.911	0.806	1.806	-5.955	0.039	-32.199	-11.647	-1.369	-5.285	-23.78	3.243	-3.496	-5.129	-8.735	14.091
98	-25.007	-0.83	1.446	-6.757	-1.696	-25.939	-10.65	-4.014	-5.673	-23.8	8.303	-1.798	-6.987	-7.769	12.727
101.5	-25.744	-2.357	0.948	-6.794	-1.117	-26.391	-11.831	-2.881	-7.028	-25.076	6.462	-2.832	-6.281	-8.887	12.825
105	-25.657	-2.895	0.912	-7.834	-2.949	-23.674	-13.274	0.219	-6.912	-25.462	8.473	-3.526	-5.191	-8.522	12.937
108.5	-25.82	-4.59	1.722	-8.086	-2.75	-19.434	-15.528	1.215	-7.422	-29.867	6.976	-4.993	-5.768	-7.74	12.377
112	-26.263	-4.441	0.205	-7.534	-0.967	-21.606	-12.097	-3.176	-6.999	-31.006	6.993	-3.898	-7.127	-9.847	11.981
115.5	-26.709	-3.764	0.392	-8.034	-2.496	-19.243	-15.868	-7.182	-6.44	-30.107	7.171	-3.115	-5.588	-11.461	10.571
119	-25.18	-4.359	0.947	-7.806	-5.598	-23.521	-12.436	-13.54	-4.185	-29.06	6.83	-0.645	-6.452	-13.388	10.042
122.5	-25.885	-4.705	0.38	-6.642	-4.177	-19.686	-12.36	-16.197	-5.711	-28.234	10.256	1.283	-4.208	-14.914	9.639
126	-25.7	-4.296	-0.473	-7.442	-7.862	-16.681	-9.347	-11.455	-6.92	-28.581	8.128	1.927	-7.84	-15.751	5.336
129.5	-26.276	-2.853	-0.502	-7.971	-6.857	-12.726	-6.729	-13.627	-8.421	-26.893	11.953	2.759	-6.359	-17.139	2.775

## Sheet: In vivo ppl position
These data show the movement of the ppl of mutant embryos injected with Opto-Fz7 and 9-cis-retinal and the Rhodpsin control
The datasets are aligned such that the time points of light activation match
OptoFz7											Rhodopsin
Time (min)	normalized Y Position										Time			normalized Y Position
2.23				0	0	-1	1				3	0	0	0	0	0	0
4.46				1	1	-2	0				6	0.451	0.467	-1.171	0.063	-1.859	0.633
6.69				1	1	-1	-1				9	0.116	1.004	-2.064	-0.337	-3.368	0.455
8.92				2	1	-1	0				12	2.037	1.701	-3.182	1.38	-4.295	-0.206
11.15				2	1	-2	0				16	0.847	2.249	-3.499	2.255	-5.511	0.325
13.38				1	0	-2	-1				19	0.325	2.147	-2.31	1.877	-5.507	1.788
15.61				1	0	-2	0				22	0.453	2.774	-3.38	3.155	-7.001	2.464
17.84				0	0	-1	-1				25	-0.92	2.051	-3.314	3.65	-7.74	1.37
20.07				1	0	-1	-1				28	-0.782	2.354	-4.299	4.847	-8.401	0.286	Time point of light activation
22.3				1	1	-2	0				31	0.701	1.252	-4.141	6.129	-7.684	-0.164
24.53				2	1	-2	-1				34	0.543	1.313	-3.064	9.107	-7.987	0.069
26.76		0	1	1	0	-2	-1	Time point of light activation			37	0.104	0.2	-2.403	10.781	-8.063	0.036
28.99	0	-2	1	1	-1	-3	0				41	-0.478	0.429	-2.556	10.482	-9.472	-1.087
31.22	-1	-2	0	0	-2	-3	0				44	-1.859	1.275	-3.378	9.535	-10.583	-2.108
33.45	-1	-2	0	0	-2	-2	-1				47	-2.525	2.076	-5.376	10.835	-12.71	-2.201
35.68	-2	-1	0	-1	-3	-2	-1				50	-2.759	2.247	-6.56	11.59	-14.071	-2.424
37.91	-4	-2	0	-2	-3	-2	-4				53	-2.16	2.109	-4.313	12.625	-14.454	-3.708
40.14	-6	-2	-1	-2	-4	-2	-4				56	-2.401	1.811	-3.426	13.054	-14.69	-3.897
42.37	-6	-3	-1	-2	-4	-3	-5				59	-2.986	2.365	-1.512	13.087	-15.658	-3.909
44.6	-7	-4	-1	-2	-5	-4	-5				62	-3.388	2.84	0.792	15.099	-16.334	-3.999
46.83	-8	-3	-2	-3	-5	-4	-6				66	-3.288	2.628	2.249	16.703	-16.143	-3.877
49.06	-8	-4	-3	-3	-5	-5	-6				69	-3.247	2.919	5.908	17.164	-16.886	-3.309
51.29	-7	-3	-3	-3	-5	-5	-5				72	-3.697	3.114	6.204	17.25	-17.297	-3.033
53.52	-7	-4	-5	-4	-4	-6	-4				75	-4.117	3.628	6.607	16.807	-16.202	-2.397
55.75	-7	-3	-5	-5	-4	-7	-5				78	-7.241	4.54	6.704	17.816	-16.584	-1.256	Time point of light activation
57.98	-8	-4	-5	-6	-4	-7	-4				81	-7.931	5.038	6.322	18.329	-17.601	-0.838
60.21	-8	-4	-6	-6	-5	-7	-4				84	-7.623	5.011	6.171	16.637	-19.055	-0.368
62.44	-9	-5	-7	-7	-5	-8	-4				87	-7.466	5.017	5.72	15.078	-19.575	0.343
64.67	-9	-6	-8	-8	-4	-8	-4				90	-7.841	5.226	5.945	12.325	-19.712	-0.737
66.9	-10	-7	-8	-9	-4	-7	-4				94	-6.763	5.477	5.175	11.43	-17.822	-1.484
69.13	-10	-7	-9	-9	-5	-7	-4				97	-5.997	6.105	4.257	11.708	-17.324	-1.139
71.36	-10	-8	-9	-10	-5	-8	-5				100	-6.047	5.732	3.378	11.349	-16.052	-1.969
73.59	-12	-8	-10	-10		-8	-4				103	-5.329	6.682	2.492	11.546	-15.184	-1.768
75.82	-11	-8	-11			-6	-3				106	-3.786	7.784	0.091	11.742	-15.689	-1.937
78.05	-10	-8	-11			-6	-2	Time point of light activation			109	-2.804	8.579	-1.35	12.365	-15.544	-2.082
80.28	-10	-8	-11			-5	-1				112	-1.881	8.298	-2.306	12.91	-16.233	-1.681
82.51	-9	-8	-10			-4	-1				115	-1.021	8.97	-4.804	12.567	-16.043	-0.964
84.74	-9	-8	-9			-4	-1				119	0.039	9.355	-7.569	12.55	-16.342	0.057
86.97	-9	-8	-9			-5	-1				122	0.665	9.583	-7.569	12.813	-16.5	0.796
89.2	-8	-8	-9			-4	-2
91.43	-7	-8	-9			-3	-2
93.66	-8	-8	-8			-3	-3
95.89	-7	-8	-8			-3	-1
98.12	-7	-8	-8			-2	2
100.35	-8	-8	-8			-2	4
102.58	-8	-8	-8			-2	5
104.81	-7	-8	-7			-1	5
107.04	-7	-8	-7			-2	5
109.27	-6	-6	-6			-2	5
111.5	-7	-6	-6			-1	5
113.73	-8	-5	-4			0	6
115.96	-9	-5	-4			1	6
118.19	-9	-3	-2			1	7
120.42	-9	-3	-2			2

## Sheet: suppl. 3 - OptoF7 localization
Opto-Fz7 localization
These data show the fluorescence intensity of OptoFz7-mCherry at differnet parts of the cell normalized tothe animal-pole facing side
samples are individual embryos, with 3 or 4 cells each measured
	ppl						paraxial					notochord					epiblast
	sample	1	2	3	4		sample	1	2	3		sample	1	2	3		sample	1	2	3
	front	1	1	1	1		front	1	1	1		front	1	1	1		front	1	1	1
	right	1.05317	1.33178	1.0342	0.963174		right	0.818249	1.03804	1.06909		right	0.939424	0.980585	1.01916		right	1.11766	1.14838	0.701731
	rear	1.39159	1.00725	1.31347	0.905851		rear	0.859997	0.990052	1.09667		rear	1.13832	0.912851	0.936394		rear	0.926497	0.997838	0.944884
	left	1.41117	0.788384	1.17564	0.954188		left	0.998053	1.04188	1.07133		left	1.03944	1.01947	1.00565		left	1.17769	1.1706	0.729806
	front	1	1	1	1		front	1	1	1		front	1	1	1		front	1	1	1
	right	1.167	0.861283	1.02389	1.04228		right	1.01011	1.02989	0.793835		right	0.940415	1.12174	0.955716		right	0.9284	0.971865	1.16985
	rear	0.910369	0.822388	1.00686	0.942275		rear	0.967362	0.878919	0.833589		rear	0.931894	1.09598	1.08053		rear	1.05996	1.04384	0.891091
	left	0.952846	0.887317	0.985369	1.05419		left	1.04587	0.811571	0.754858		left	0.888028	0.968866	1.05599		left	1.15984	0.826739	0.978654
	front	1	1	1	1		front	1	1	1		front	1	1	1		front	1	1	1
	right	1.22114	1.22979	1.01406	0.817216		right	0.883302	1.19922	1.05522		right	0.891471	1.04792	0.938055		right	0.940131	0.960242	1.00712
	rear	1.11754	1.14942	0.938505	0.864494		rear	0.943827	1.18985	0.843746		rear	1.05664	0.969562	0.599586		rear	0.892637	0.852774	1.078
	left	0.960111	1.25361	0.859973	0.844414		left	0.826962	0.868361	1.05522		left	0.975481	0.985085	0.685927		left	1.05717	1.00124	0.980119
							front	1	1	1		front	1	1	1		front	1	1	1
							right	0.926951	1.00317	0.976517		right	1.06063	0.946466	1.18252		right	0.887814	1.02849	0.977827
							rear	1.06332	1.0394	1.02322		rear	0.954821	0.971949	1.18182		rear	0.835709	1.31488	0.769292
							left	1.15015	0.968656	0.887848		left	0.916458	1.03687	1.07071		left	0.933693	1.25427	0.841002

## Sheet: suppl. 4 - Dvl&betaCat
These datasets show the mebrane to cytosol ratio of Dvl2-GFP and the fluorescence intesity of nuclear beta catenin
	Dvl2-GFP membrane to cytosol ratio					Beta-catenin margin and animal pole fluorescence intensity
	dark			light			experiment 1							experiment 2
	sampel 1	2.39189	sample 1	1.44792		Control	s1	s2	s3	s4	s5	s6	s7	s1	s2	s3	s4	s5	s6	s7	s8
		2.28469		1.44792		margin	110.284	109.896	72.23	99.3486	133.051	120.54	113.674	51.7774	48.1756	71.3027	55.6695	59.2151	49.77	55.9147	41.0988
		1.92973		1.36939		animal	69.1158	106.502	74.2267	72.3515	97.0237	79.8736	71.2912	33.7608	47.5877	48.1756	37.1159	33.2571	39.8512	32.4113	33.1479
		1.81712		1.34054		ratio	1.59564	1.03187	0.9731	1.37314	1.37132	1.50913	1.5945	1.53365	1.01235	1.48006	1.49988	1.78052	1.2489	1.72516	1.23986
	sample 2	1.82573	sample 2	1.55592
		1.47529		1.42319
		1.39227		1.40119		Opto	s1	s2	s3	s4	s6	s7	s8	s1	s2	s3	s4	s5	s6	s7	s8
		2.06799		1.35721		margin	104.434	96.0298	92.2354	90.2222	113.381	121.168	90.4553	68.7496	59.3368	55.0936	64.9735	58.5982	83.2383	68.0953	51.5887
		1.80505		1.34779		animal	88.5593	67.902	79.846	65.8317	95.9792	98.5058	78.1053	49.9763	47.1308	43.1497	44.3077	42.6729	63.3048	66.1673	38.3284
		1.70578		1.31637		ratio	1.17926	1.41424	1.15517	1.3705	1.18131	1.23006	1.15812	1.37564	1.25898	1.2768	1.46641	1.37319	1.31488	1.02914	1.34596
		1.61673		1.29987
		1.60229	sample 3	1.55686
		1.54994		1.53427		wnt8	s1	s2	s3	s4	s5	s6	s7	s1	s2	s3	s4	s5	s6	s7	s8
		1.35379		1.46106		margin	90.4792	74.0365	94.7939	90.1595	83.3189	84.4837	74.2238	103.304	60.3901	86.5144	82.7102	77.4179	73.3025	69.0107	50.921
	sample 3	2.15453		1.16978		animal	91.1502	74.0509	97.5516	98.6804	87.1305	91.6032	69.5445	90.707	68.4227	82.8421	82.6579	79.5993	64.6987	72.4707	52.8349
		1.60153		1.21203		ratio	0.992639	0.999806	0.971731	0.913652	0.956254	0.922279	1.06728	1.13888	0.882603	1.04433	1.00063	0.972595	1.13298	0.952257	0.963774
		1.61458	sample 4	1.30554
		1.57366		1.30361
		1.54688		1.23885
		1.46726		1.18047
	sample 4	1.82184		1.07325
		1.67488	sample 5	1.3666
		1.6445		1.31644
		1.61002		1.31556
	sample 5	2.25802		1.21788
		2.16079	sample 6	1.45216
		1.96053		1.21885
		1.62095		1.21885
		2.4148		1.2118
		1.98505		1.17478
		1.66592	sample 7	1.52045
				1.39398
				1.32534
				1.3103
				1.28632
				1.20733

## Sheet: suppl. 5 - in vivo protrusion#
These data show the number of protrusions per time frame (frame rate stated at the samples) for light (blue) and dark (white) side and the average number of protrusions per minute for each light/dark pair
s1	frame: 2min 15sec			s2	frame: 1min 35sec			s3	frame 2min 13 sec			s4	frame 2min 13 sex			s5	frame 1min56sec
	Left	Right		14	0	0		1	0	0		1	0	0			Left	Right
1	0	2		15	0	0		2	0	0		2	0	0		18	0	4
2	0	0		16	0	0		3	0	0		3	0	0		19	0	4
3	0	0		17	0	1		4	0	0		4	1	0		20	0	1
4	1	0		18	0	0		5	0	0		5	1	0		21	0	2
5	0	0		19	0	0		6	0	0		6	0	0		22	0	2
6	1	0		20	0	0		7	0	0		7	0	0		23	0	2
7	1	0		21	0	0		8	0	1		8	0	0		24	1	1
8	1	1		22	0	0		9	0	0		9	0	0		25	1	1
9	1	0		23	0	1		10	0	1		10	1	1		26	0	2
10	2	1		24	0	1		11	0	1		11	1	1		27	0	5
11	2	0		25	1	0		12	0	0		12	1	0		28	0	4
12	1	1		26	1	1		13	0	0		13	1	0		29	2	2
13	3	3		27	1	1		14	0	1		14	2	0		30	2	3
14	2	1		28	0	1		15	0	3		15	0	0		31	2	3
15	2	1		29	2	0		16	0	2		16	1	0		32	2	3
16	1	1		30	3	1		17	1	0		17	0	0		33	1	4
17	1	1		31	1	0		18	0	2		18	0	0		34	2	2
18	1	1		32	1	1		19	0	1		19	2	0		35	2	2
19	2	1		33	2	1		20	0	3		20	0	0		36	1	0
20	1	1		34	2	0		21	0	2		21	3	0		37	1	2
21	3	1		35	2	0		22	1	3		22	2	0		38	1	2
22	3	1		69	0	0		23	0	2		23	2	1		39	0	1
23	2	0		70	0	1		41	0	0		41	1	1		40	2	2
24	1	1		71	1	1		42	2	1		42	1	1		41	2	1
25	0	1		72	0	2		43	3	1		43	1	2		42	2	1
26	0	0		73	0	1		44	3	0		44	1	2		43	2	1
27	0	1		74	0	0		45	2	0		45	0	0		44	1	3
28	0	1		75	0	2		46	2	0		46	0	2		45	2	0
29	1	3		76	0	1		47	1	1		47	0	0		46	4	0
30	2	2		77	0	1		48	3	0		48	0	3		47	3	2
31	2	2		78	0	2		49	2	0		49	1	3		48	2	1
32	0	2		79	0	2		50	1	0		50	1	2		49	2	2
33	1	4		80	0	1		51	1	1		51	1	3		50	1	1
34	0	0										52	2	2		51	5	0
																52	2	1
Average number of protrusions per minute																53	4	1
dark side	light side															54	4	1
0.28	0.89
0.35	0.77
0.03	0.92
0.26	0.74
0.04	0.82
0.07	0.73
0.25	0.55
0.06	0.86
0.46	1.15
0.63	1.21

## Sheet: suppl. 5 - in vitro protrusion#
These data show the number of protrusions in the light or dark side of the clusters respectively, normalized to the number of cells
		prot/cellN
	sample	light	dark
Experiment 1	s1a	2	1.14286
	s1b	1.88889	1.30435
	s3	6.1	2.7
	s4	3.5	2
	s5	1.72727	1.8
	s6a	2.92308	2.5
	s6b	3.41667	1.84615
	s7	4.8	2.42857
Experiment 2	s8	3.1	1.5
	s9	3.4	1.5
	s10	0.8	1.05
	s11	0.8	0.666667
	s12	0.75	0.470588
	s13a	3.22581	1.36
	s13b	1.26667	0.666667
