# Supplementary material for: Light-activated Frizzled7 reveals a permissive role of non-canonical wnt signaling in mesendoderm cell migration
Source: eLife. 2019 Jan 16;8:e42093. doi: 10.7554/eLife.42093 (PMC6365057; doi:10.7554/eLife.42093)
Supplement: Figure 5—source data 1. [file elife-42093-fig5-data1.xlsx]

## Sheet: in vitro protrusion number
These data show the fraction of cells at the margin of a cell cluster after 4 hours in cell culture
		MZfz7a/b + Opto-Fz7		wt + Opto-Fz7
	experiment 1	0.55	experiment 1	0.36
		0.21		0.36
		0.48		0.44
		0.55		0.51
		0.5		0.33
		0.52		0.48
	experiment 2	0.45	experiment 2	0.38
		0.44		0.34
		0.5		0.64
		0.6		0.48
	experiment 4	0.67		0.56
		0.58	experiment 3	0.32
		0.52		0.35
		0.33		0.38

## Sheet: whole mount in situ analysis
This dataset shows the rescue of the ppl phenotypes of mutant embryos by Opto-Fz7 activation in whole mounts by analysis of in situ hybridization data
The measures are the axes of hgg (hatching glang gene) expression and ist distance to the anterior border of the notochord (nc) as labelled by notail (ntl expression)
	Aspect Ratio						ppl-nc Distance (um)
	wt control	Opto-Fz7 light	Opto-Fz7 dark	MZfz7a/b control			wt control	Opto-Fz7 light	Opto-Fz7 dark	MZfz7a/b control
Experiment 1	0.86	0.909091	1.195	1.38		Experiment 1	206.569	298.081	217.079	194.502
	0.89	0.83682	1.073	1.33			247.829	296.126	229.364	226.392
	0.78	0.908265	1.303	1.61			255.078	211.602	235.932	179.682
	0.73	0.919118	1.238	1.4			323.597	260.569	227.438	195.417
	0.89	0.954198	2.072	1.55			286.734	289.823	222.445	217.351
	0.75	0.904977	1.898	1.34			255.384	235.7	260.421	142.152
	0.89	0.78125	1.242	1.78			272.963	272.888	240.03	175.662
	0.94	0.834028	1.584	1.63			231.12	233.726	248.021	152.558
	0.96	0.934579	1.586	1.29			334.829	348.927	212.219	160.411
	0.77	0.856164	1.599	1.44			270.824	266.712	230.081	181.6
	0.82	0.984252	1.735	1.4			283.354	215.381	180.847	212.661
	0.97	0.636132		1.58			315.007	223.684		251.073
	0.93			1.34			289.176			154.066
	0.95			1.44			323.006			239.819
	0.8			1.94			280.645			197.927
	0.87			1.28			271.048			185.604
	0.91			1.4			272.358			154.611
	0.92			1.44			284.363			196.864
	0.94			1.37			318.678			211.87
	0.85			1.79			281.016			176.318
	0.75			1.3			326.8			221.183
	0.93			1.33			317.996			210.277
	0.94			1.36			281.757			268.223
	0.87			1.57			328.707			165.629
	0.99
Experiment 2		0.838926	1.755			Experiment 2		265.259	185.382
		0.841043	1.475					240.602	231.459
		0.696379	1.138					187.03	214.269
		0.564972	1.625					340.7	274.133
		0.831947	1.914					177.223	175.714
		0.667557	1.825					274.89	209.94
		0.815661	1.52					362.189	252.127
		0.870322	1.161					261.314	233.696
		0.813008	1.551					299.641	272.979
		0.626174	2.81					256.942	222.776
		0.682128	1.797					299.825	225.29
		0.772798	1.859					313.759
		0.602047	1.936
		0.66357
		0.729395
		0.530223
Experiment 3		0.5	1.298			Exxperiment 3		295.736	184.52
		0.833333	1.762					270.523	233.204
		0.779423	1.547					210.344	197.693
		0.646831	1.6					314.556	217.235
		0.843882	1.556					248.94	168.446
		0.696379						291.096

## Sheet: Donor-host correlation
These data sets show the correlation of transplanted cells to wt host cells
The measure is an order parameter from 1 (perfect correlation) to -1 (exact other direction) cumulative data from at least 3 independent experiments
The values are average of a 50 by 50um bin at the leading edge of the ppl during mid and late gastrulation
		Donor genotype
		MZfz7a/b + OptoFz-7
	sample 1	0.732556
		0.945583
		0.893
		0.481786
		0.966174
		0.9519
		0.97724
		0.870518
		0.930462
		0.9125
	sample 2	0.8072
		0.869
		0.927591
		0.988167
		0.922167
		0.917615
		0.8543
		0.9006
	sample 3	0.9823
		0.95078
		0.94575
		0.973648
		0.950385
		0.967904
		0.971098
		0.953645
		0.930383
		0.955304
		0.972727
		0.970821
		0.960393
		0.971491
		0.956782
		0.970018
		0.962942

## Sheet: in vivo protrusion number
These data sets show the number and of protrusions formed by homotypically transplanted cells of either wt, mutant, or Opto-Fz7-injected mutant background per minute
		Lamellipodia
		MZfz7a/b + OptoFz7
		0.32
		0.47
		0.46
		0.4
		0.26
		0.42
		0.29
		0.25
		0.36
		0.2
		0.25
		0.35
		0.25
		0.37
		0.31

## Sheet: suppl. 1 - protrusions in vi
These data sets show the number and of protrusions formed by homotypically transplanted cells of either wt, mutant, or Opto-Fz7-injected mutant background
The metric is average number of protrusions per cell per minute
The orientation is measured in degrees from the animal pole of the embryo. The values of single protrusions are shown
Number								Orientation
	Filopodia			Blebs				Lamellipodia		Filopodia		Blebs
	MZfz7a/b + OptoFz7			MZfz7a/b + OptoFz7				MZfz7a/b + OptoFz7		MZfz7a/b + OptoFz7		MZfz7a/b + OptoFz7
sample 1	0.56			0.12				29		37		8
	0.78			0.02				87		49		26
	0.9			0.06				25		168		75
sample 2	0.5			0				39		119		139
	0.26			0.05				17		53		34
	0.45			0.1				32		69		44
sample 3	0.41			0.03				14		173		98
	0.38			0.08				15		57		112
	0.39			0.06				77		83		163
sample 4	0.34			0.15				124		121		144
sample 5	0.23			0.07				27		117		180
	0.42			0.02				14		106		91
sample 6	0.42			0.02				83		22		68
	0.67			0.06				114		38		12
	0.52			0.09				27		44		13
								28		90		110
								18		7		31
								31		36		128
								9		17		90
								32		12		92
								34		61		114
								30		93		54
								40		126		163
								14		154		28
								18		32		224
								169		49		288
								13		71		317
								10		96		197
								8		101		254
								6		161		326
								31		123		273
								27		100		268
								23		139		192
								4		41		290
								61		135		340
								26		91		327
								25		47		220
								175		87		282
								19		90		214
								9		170		303
								16		58		314
								34		0		308
								23		18		248
								36		40		187
								16		44		181
								9		56
								31		96
								13		156
								28		106
								16		117
								38		85
								27		99
								6		123
								15		156
								155		12
								19		81
								24		48
								21		88
								37		136
								349		135
								340		16
								313		34
								317		173
								338		13
								339		134
								323		25
								335		30
								310		100
								337		19
								337		41
								327		161
								348		23
								346		24
								348		136
								323		46
								337		57
								313		88
								338		26
								328		99
								304		154
								354		209
								336		203
								344		243
								299		292
								341		336
								356		315
								345		283
								312		188
								345		254
								322		313
								203		351
								346		277
								336		228
								358		204
								191		199
								330		341
								352		305
								336		289
								347		269
								207		251
								345		181
								348		343
								326		315
								353		348
								344		339
								358		291
								328		289
								348		338
								348		284
								328		213
								21		183
								73		332
								22		346
								37		336
								57		358
								45		191
								37		325
								27		235
								351		266
								357		338
								273		275
								304		326
								306		276
								327		277
								342		310
								2
								45
								17
								352
								322
								0
								334
								7

## Sheet: suppl. 2 - controls
These datasets show control experiments for the in vitro and whole mount experiments
In the in vitro experiments the fraction of protrusive marginal cells of a cluster is shown
In the whole mount analysis the aspect ratio of the ppl and the nc-ppl distance are analyzed based on in situ patterns
in vitro fraction of protrisive cells								Whole mount, ppl aspect ratio						Whole mount, ppl-nc distance (um)
	MZfz7a/b + OptoFz7, dark	MZfz7a/b + cis-retinal	wt + OptoFz7, dark	wt + cis-retinal	MZfz7a/b + Rhodopsin	wt + Rhodopsin		MZfz7a/b	MZfz7a/b + cis-retinal, light	MZfz7a/b + cis-retinal, dark	MZfz7a/b + cis-retinal, light	MZfz7a/b + cis-retinal, dark		MZfz7a/b	MZfz7a/b + cis-retinal, light	MZfz7a/b + cis-retinal, dark	MZfz7a/b + cis-retinal, light	MZfz7a/b + cis-retinal, dark
Experiment 1	0.2	0.105263	0.575758	0.6	0.173913	0.625		1.251	1.147	1.476	1.405	1.219		221.969	233.383	227.043	171.162	177.127
	0.153846	0.333333	0.551724	0.466667	0.15	0.577778		1.37	1.417	1.161	1.516	1.202		218.02	232.282	227.231	195.142	181.889
	0.1875	0.4	0.625	0.625	0.133333	0.395349		1.279	1.467	1.509	1.747	1.45		311.292	220.036	197.456	275.971	236.399
	0.318182	0.485714	0.454545	0.52	0.24	0.513514		1.15	1.5	1.176	1.588	1.307		230.034	255.101	243.184	226.397	213.73
	0.230769	0.15	0.545455	0.652174	0.368421			1.395	1.181	1.346	1.306	1.348		275.265	197.564	285.449	185.822	205.128
		0.117647		0.576923	0.31			0.963	1.446	0.923	1.356	1.172		242.275	214.863	254.43	229.34	231.679
		0.166667		0.565217				1.155	1.198	1.168	1.25	1.219		195.681	193.964	279.602	266.272	212.743
								1.236	1.17	1.196	1.182	1.292		204.088	221.101	214.431	219.077	192.701
Experiment 2					0.32	0.533333		1.199	1.122	1.071	1.341	1.464		155.863	199.144	203.424	197.286	267.7
					0.46	0.55814		1.195	1.183	1.835	1.199	1.405		188.415	274.046	236.384	236.621	201.833
					0.347826	0.545455		1.319	1.406	1.284	1.111	1.228		261.714	184.018	222.769	193.11	250.075
						0.591837		1.074	1.205	1.583	1.416	1.209		232.16	226.415	239.882	143.681	277.112
						0.47619		1.149	1.332	1.292	1.886	1		161.34	212.463	166.038	201.833	220.93
						0.56		1.161	1.269	1.137	1.432	1.383		222.257	227.982	203.214	248.07	247.486
								1.218	1.44	1.344	1.284	1.161		238.005	218.118	254.178	185.893	176.606
										1.672	1.357	1.492				167.064	246.208	258.86
										0.96	1.483	1.062				240.357	176.234	292.352
											1.249	1.625					206.406	229.627
											1.374	1.139					236.232	192.701
											1.416	1.378					222.649	180.072
											1.253	1.326					184.686	194.602
											1.192	1.118					204.229	216.176
											1.343	1.49					188.074	225.174
											1.587	1.488					142.855	226.572
											1.336	1.479					197.286	217.632
											1.314	1.498					243.684	183.83
											1.214	1.674					213.73	210.444
											1.364	1.152					231.736	243.63
											1.36	1.222					204.936	209.316
											1.408	1.458						183.83
											1.442	1.449
												1.243

## Sheet: suppl. 3 - convergence
These data sets show the lenght and width of the notochord (nc, based on ntl expression) and the width of the paraxial mesoderm(based on papc expression) at the end of gastrulation (bud stage, 10hpf)
		nc L(um)		nc W(um)		papc W(um)
		MZfz7a/b + Opto-Fz7		MZfz7a/b + Opto-Fz7		MZfz7a/b + Opto-Fz7
	Experiment 1	415		174		289
		372		143		321
		420		137		270
		252		227		257
		249		241		285
		241		236		263
		371		181		254
		265		148		174
		244		216		213
		279		152		331
		266		218		196
		211		202		260
	Experiment 2	220		179		214
		256		239		236
		237		213		230
		239		226		275
		222		205		268
		286		138		197
		370		132		216
		187		152		147
		223		68		142

## Sheet: suppl. 4 - PCP components
This dataset shows the subcellular localization of PCP components
	Fz7a	s1	s2	s3		Dvl2	s1	s2	s3		Pk1	s1	s2	s3		Wnt11	s1	s2	s3
	front	1	1	1		front	1	1	1		front	1	1	1		front	1	1	1
	right	1.60676	1.07021	1.13465		right	0.909172	0.977932	1.08599		right	1.23027	0.97988	0.972336		right	1.21055	1.23607	1.03005
	rear	1.20928	1.14857	0.821979		rear	0.921556	0.976935	0.804327		rear	0.943692	0.92091	0.925901		rear	1.01183	1.00875	1.23408
	left	1.24023	1.21225	0.750183		left	0.96668	0.904522	0.965555		left	0.930931	0.811331	0.909885		left	0.848502	0.852718	1.00099
	front	1	1	1		front	1	1	1		front	1	1	1		front	1	1	1
	right	0.85238	1.00111	0.868334		right	1.0315	1.00378	1.02383		right	1.07128	1.14676	0.971309		right	0.934773	0.70276	0.990923
	rear	1.12867	0.892189	0.936273		rear	1.02815	0.915692	1.08332		rear	0.929805	1.0396	0.776692		rear	1.0971	0.822932	0.806225
	left	0.728865	1.01625	1.11114		left	1.02977	0.954502	1.0761		left	1.09712	0.990125	1.16873		left	1.07854	1.15593	1.0237
	front	1	1	1		front	1	1	1		front	1	1	1		front	1	1	1
	right	0.836875	0.882484	0.93101		right	0.981425	0.96624	1.07298		right	0.812473	1.08266	1.02861		right	1.05741	0.973041	1.09005
	rear	0.84353	1.07678	1.00483		rear	1.06017	1.03616	1.07769		rear	0.871104	1.76519	0.87853		rear	0.943813	0.940359	0.985406
	left	0.790781	0.97274	0.952136		left	1.08855	0.980095	0.975138		left	0.710936	1.33346	0.900986		left	0.925017	1.03335	1.11882
	front	1	1	1		front	1	1	1		front	1	1	1		front	1	1	1
	right	0.926133	0.974613	0.806512		right	1.07756	1.1497	0.98637		right	1.01925	0.753338	0.748933		right	1.01185	0.984419	1.00199
	rear	0.894257	1.09772	0.843087		rear	1.14408	0.9968	0.981407		rear	1.0995	0.577808	1.11883		rear	1.0167	0.839309	0.963055
	left	1.02181	1.09555	0.843517		left	1.02117	1.0267	1.10834		left	0.942055	0.880354	0.846867		left	1.00345	0.736257	0.936091
